# Supplementary material for: Evaluating the Safety of Thread-Embedding Acupuncture: Protocol for a Multi-Center, Prospective, Observational Study in Clinical Practice
Source: Healthcare (Basel). 2025 Jan 13;13(2):135. doi: 10.3390/healthcare13020135 (PMC11764876; doi:10.3390/healthcare13020135)
Supplement: Supplementary file 1 [file healthcare-13-00135-s001.zip]

Archive with 1 entries (1 files):
- healthcare-3339079-supplementary.pdf
